# Supplementary material for: Prognostic Utility of Platelet–Lymphocyte Ratio, Neutrophil–Lymphocyte Ratio and Monocyte–Lymphocyte Ratio in Head and Neck Cancers: A Detailed PRISMA Compliant Systematic Review and Meta-Analysis
Source: Cancers (Basel). 2021 Aug 19;13(16):4166. doi: 10.3390/cancers13164166 (PMC8393748; doi:10.3390/cancers13164166)
Supplement: Supplementary file 1 [file cancers-13-04166-s001.zip]

Archive with 1 entries (1 files):
- cancers-1278256-supplementary.pdf
